# Supplementary material for: New alleles for chlorophyll content and stay-green traits revealed by a genome wide association study in rice (Oryza sativa)
Source: Sci Rep. 2019 Feb 22;9:2541. doi: 10.1038/s41598-019-39280-5 (PMC6384888; doi:10.1038/s41598-019-39280-5)
Supplement: Supplementary file 1 — Supplementary Table S1 Correlation coefficients of six indices in the entire association panel [file 41598_2019_39280_MOESM1_ESM.xlsx]

## Sheet: Sheet1
Supplementary Table S1 Correlation coefficients of six indices in the entire association panel
Index	ADSF	RDSF	SFH	TSH	CSF	TCS
ADSF	1**	0.968**	0.359**	0.264**	-0.091	-0.217**
RDSF		1**	0.151**	0.064	-0.298**	-0.397**
SFH			1**	0.943**	0.896**	0.758**
TSH				1**	0.880**	0.847**
CSF					1**	0.912**
TCS						1**
** Highly significant (P < 0.01)
