# Supplementary material for: New alleles for chlorophyll content and stay-green traits revealed by a genome wide association study in rice (Oryza sativa)
Source: Sci Rep. 2019 Feb 22;9:2541. doi: 10.1038/s41598-019-39280-5 (PMC6384888; doi:10.1038/s41598-019-39280-5)
Supplement: Supplementary file 2 — Supplementary Table S2 Differences between indica and japonica accessions for 6 indices of chlorophyll content and stay-green [file 41598_2019_39280_MOESM2_ESM.xlsx]

## Sheet: Sheet1
Supplementary Table S2 Differences between indica and japonica accessions for 6 indices of chlorophyll content and stay-green
Subspecies	SFH	TSH	ADSF	RDSF	CSF	TCS
Indica (199)	38.17±5.61	114.70±15.55	9.09±5.83*	0.23±0.13*	67.23±9.37	184.03±29.64
Japonica (169)	42.50±5.67*	127.04±15.57*	6.14±4.25	0.14±0.09	78.86±10.16*	217.95±29.70*
* significant phenotypic differences between both subgroups
