# Supplementary material for: New alleles for chlorophyll content and stay-green traits revealed by a genome wide association study in rice (Oryza sativa)
Source: Sci Rep. 2019 Feb 22;9:2541. doi: 10.1038/s41598-019-39280-5 (PMC6384888; doi:10.1038/s41598-019-39280-5)
Supplement: Supplementary file 3 — Supplementary Table S3 Significant association signal for SFH in full populaiton, indica and japonica [file 41598_2019_39280_MOESM3_ESM.xlsx]

## Sheet: SFH
Supplementary Table S3 Significant association signal for SFH in full populaiton, indica and japonica
Population	Lead SNP	-LOG(P)	Kown gene		Candidate gene
Full population	Chr1_6799170b	5.007
	Chr1_7017944a	7.00922	NYC1
	Chr1_8931535	5.38195	RDD1	PAPST1
	Chr1_9751192b	5.62709	YGL8
	Chr2_6072110	5.08092
	Chr2_34757389	5.1945
	Chr3_6551513	5.28988	OsMTP8.1	OsWAK25
	Chr5_3099893a	5.74473
	Chr6_751155b	5.98716
	Chr6_4402723	5.93554
	Chr6_8110191	5.52288	RNRS1
	Chr6_9337148	5.41005
	Chr6_9712936	5.16052
	Chr6_10972220	5.71897
	Chr6_22500236	5.45346
	Chr6_22811124	5.65758
	Chr6_25784285	5.01323
	Chr7_3997285	5.34872			LOC_Os07g08150	LOC_Os07g08160
	Chr7_14794094	5.10127	OsPHR2
	Chr7_16073851	5.98716			LOC_Os07g27790
	Chr8_3046698	5.37572
	Chr8_11281835b	6.37263
	Chr8_11588958	5.37882
	Chr8_11831455	5.21681
	Chr8_12055044	5.10568
	Chr8_12403163	5.7167
	Chr8_13130673	5.65561
	Chr8_13521434b	6.66154
	Chr8_13857613	5.32883
	Chr8_14915792	7.04721
	Chr9_15775020	5.03152
	Chr10_2595062a	5.15304
	Chr10_2981460a	6.29414
	Chr10_4655538	6.43652
	Chr11_1356605b	6.35556
Indica	Chr1_11107439a	5.12843
	Chr2_8128693	6.00174
	Chr2_8772134a	6.16052
	Chr2_28787023a	5.20412			LOC_Os02g47310	LOC_Os02g47360
	Chr2_29487505a	5.08407
	Chr2_35612700	5.47625
	Chr3_3454587	5.61798
	Chr3_6570544a	5.44733	OsMTP8.1	OsWAK25
	Chr3_16162244a	5.34872
	Chr3_26751305a	5.78781
	Chr3_28357075	5.48017
	Chr7_4732672a	5.05948
	Chr7_7308766	5.76195			LOC_Os07g12890
	Chr7_7501620a	5.2652			LOC_Os07g12890
	Chr7_8619143a	6.4318
	Chr7_9139388	5.91364	Ghd7
	Chr7_9448532a	5.89279
	Chr7_10251892a	7.46597
	Chr7_10545025	5.00218
	Chr7_10761507a	7.00393
	Chr7_11753844a	7.22915
	Chr7_12116185	5.18842
	Chr7_12843936a	6.82681			LOC_Os07g22930
	Chr7_14748935a	7.19518	OsPHR2
	Chr7_15352042a	6.34969
	Chr7_15932240	8.65758
	Chr7_16780442	5.21325
	Chr7_17261525	5.27084
	Chr7_18471711a	5.15181	CHR729	CK2β3	LOC_Os07g31380
	Chr10_16505539a	7.03716
Japonica	Chr1_1366895	5.26922
	Chr1_2116640	5.92812			LOC_Os01g04900
	Chr1_3134874	5.03386
	Chr1_4089224a	5.07469	SSG4
	Chr1_6799170b	5.28988
	Chr1_7022643	6.31515	NYC1
	Chr1_9751192b	5.92812	YGL8
	Chr3_25477131a	5.383	NOL	OsNUS1
	Chr4_34382077	5.30892	GIC
	Chr5_3096536a	5.2644
	Chr6_751155b	5.18376
	Chr6_3291344	5.2161	RNRL1
	Chr6_4426614	6.35853
	Chr6_9339368	5.00922
	Chr6_11013054a	5.54821
	Chr6_21488969	5.18842
	Chr6_22677067	5.03621
	Chr7_4797040	5.40012
	Chr8_11065511	5.33068
	Chr8_11281835b	5.77989
	Chr8_12441193	5.27003
	Chr8_12996335a	5.90309
	Chr8_13521434b	6.81816
	Chr8_14488622	6.53165
	Chr9_6729748	5.18046
	Chr10_2980118	5.67366
	Chr11_1356605b	5.96658
a, Lead SNP associated with SFH and TSH.
b, Lead SNP associated with SFH in more than two population.

## Sheet: TSH
Table S3 Significant association signal for TSH in full populaiton, indica and japonica
Population	Lead SNP	-LOG(P)	Known gene		Candidate gene
Full population	Chr1_2872598	5.55562
	Chr1_3818693	5.1073			LOC_Os01g07730
	Chr1_4174051	5.2092	SSG4
	Chr1_7020023	6.28632	NYC1
	Chr1_28539680	5.3937
	Chr5_3099893a	7.03029
	Chr6_11013746	5.39353
	Chr8_11344098	5.05162
	Chr8_14600128	6.45586
	Chr10_2595062a	5.64611
	Chr10_2981460a	5.3963
	Chr10_4649991	5.02151
	Chr10_5271195	5.18533
	Chr10_16428207	5.37521
	Chr11_16085459	5.32163
Indica	Chr1_11107439a	6.10849
	Chr1_23646956	5.47254			LOC_Os01g41710
	Chr1_24037103	5.42548
	Chr2_7912209	5.51451
	Chr2_8772134a	5.23474
	Chr2_28787023a	5.24205			LOC_Os02g47310	LOC_Os02g47360
	Chr2_29104126	5.07208			LOC_Os02g47850
	Chr2_29487505a	5.70763
	Chr2_35616019	5.04543			LOC_Os02g58550
	Chr3_2672602	5.21773
	Chr3_6570544a	5.53778	OsMTP8.1	OsWAK25
	Chr3_16162244a	a
	Chr3_26751305a	5.54026
	Chr5_3132508	5.06436
	Chr7_3359540	5.185	OsValRS2
	Chr7_4732672a	5.42129
	Chr7_7232606	5.29125			LOC_Os07g12890
	Chr7_7501620a	6.26137			LOC_Os07g12890
	Chr7_8619143a	7.08068
	Chr7_9157238	6.05829	Ghd7
	Chr7_9448532a	5.25789
	Chr7_10251892a	6.89409
	Chr7_10761507a	7.06548
	Chr7_11753844a	6.68789
	Chr7_12843936a	6.53941			LOC_Os07g22930
	Chr7_14748935a	6.51784	OsPHR2
	Chr7_15352042a	5.60879
	Chr7_15821905	7.59562
	Chr7_18471711a	5.01986	CHR729	CK2β3	LOC_Os07g31380
	Chr10_16505539a	7.80775
Japonica	Chr1_1513461	5.18686
	Chr1_2117488	6.04917			LOC_Os01g04900
	Chr1_3086857	5.62624
	Chr1_3538227	5.67785
	Chr1_3856943	5.67845
	Chr1_4089224a	5.79694	SSG4
	Chr1_4534479	5.33584
	Chr1_7017944	5.9759	NYC1
	Chr3_25477131a	5.81043	NOL	OsNUS1
	Chr5_3096536a	6.16172
	Chr5_3481805	5.07111
	Chr6_11013054a	5.44401
	Chr8_12996335a	5.09374
	Chr8_14733920	5.52152
	Chr11_11743250	5.64922
a, Lead SNP associated with SFH and TSH.

## Sheet: ADSF
Table S3 Significant association signal for ADSF in full populaiton, indica and japonica
Population	Led SNP	-LOG(P)	Known gene	Candidate gene
Full population	Chr1_23085779	5.34652
	Chr2_6653566	5.75334	Cga1
	Chr2_8462000	6.30906
	Chr6_11092024	5.49434
	Chr6_11336580	6.52048
	Chr7_5359262	5.89013		LOC_Os07g09890
	Chr7_16135435	5.76314		LOC_Os07g27790
	Chr8_4719422	5.81633
	Chr9_6769841	7.54094
	Chr10_16648136	5.2532
	Chr10_17453491	5.27214
	Chr11_2558832	5.2119	YGL138(t)
	Chr12_22520186	5.16852
Indica	Chr1_3608401	5.46162		LOC_Os01g07730
	Chr1_7020293	5.19785	NYC1
	Chr1_23085779	6.39885
	Chr1_25179298	5.91179
	Chr1_29500951	5.46162
	Chr1_29851004	5.07696		LOC_Os01g52170
	Chr1_40549687	5.07696
	Chr2_6653566	5.21723	Cga1
	Chr2_6870298	6.91713	Cga1
	Chr2_32161033	5.07696
	Chr2_32368949	5.08124		LOC_Os02g53050
	Chr2_34463228	5.0904	RNRL2	LOC_Os02g56219
	Chr2_34919467	5.46162
	Chr3_7447544	5.18357
	Chr3_7799393	6.27357		LOC_Os03g14120
	Chr3_11535605	6.7908	v2
	Chr3_13710065	5.42933
	Chr3_13990425	5.00918
	Chr3_14431659	5.66502
	Chr3_15346811	5.11952		LOC_Os03g26860
	Chr4_1888368	6.2607
	Chr4_8317277	5.26419		LOC_Os04g14680
	Chr4_11858796	5.07696
	Chr4_26527430	5.07696
	Chr5_14184712	5.30086
	Chr5_21755126	5.05069
	Chr6_9642009	5.08669
	Chr6_16116388	5.61316
	Chr6_17382014	5.19681
	Chr6_18148718	5.07696
	Chr6_30026881	5.57936
	Chr7_12671000	5.07696
	Chr7_13174223	5.07696
	Chr7_16135435	6.57345		LOC_Os07g27790
	Chr7_20816990	5.07696		LOC_Os07g34640
	Chr8_2082102	5.19715
	Chr8_10928247	7.23727
	Chr8_12447246	7.37263
	Chr8_14670703	6.6477
	Chr8_15975257	6.13389
	Chr9_6770962	5.84602
	Chr10_7236449	5.5377
	Chr10_9705890	5.2592
	Chr10_10131804	5.18771
	Chr11_3562375	5.11778		LOC_Os11g07020
	Chr11_5512326	5.11055
	Chr11_20141614	5.07696		LOC_Os11g34210
	Chr12_24906672	5.47479
Japonica	Chr3_16815570	5.16703
	Chr11_5513196	5.15696

## Sheet: RDSF
Table S3 Significant association signal for RDSF in full populaiton, indica and japonica
Population	Lead SNP	-LOG(P)	Known gene	Candidate gene
Full population	Chr1_19573612	5.27898
	Chr1_23085779	5.08041
	Chr2_6653566	5.72015	Cga1
	Chr2_8431312	5.90005
	Chr4_10025043	5.09604
	Chr5_459594	5.04452
	Chr6_11336580	6.11047
	Chr7_3625789	5.28027		LOC_Os07g07310
	Chr8_4719422	5.17452
	Chr9_6770962	9.2521
	Chr11_2558847	5.35633	YGL138(t)
	Chr12_22520186	6.37659
Indica	Chr1_3691807	5.06975		LOC_Os01g07730
	Chr1_6276591	5.02235
	Chr1_23085779	6.14959
	Chr1_25179298	6.45367
	Chr1_41354911	5.02235		LOC_Os01g71190
	Chr2_2397922	5.2052
	Chr2_6589720	5.19711	Cga1
	Chr2_6870298	7.5445	Cga1
	Chr2_7383127	5.02235
	Chr2_34463228	5.04312	RNRL2	LOC_Os02g56219
	Chr2_34912592	5.36784
	Chr3_6774582	5.07371	OsMTP8.1
	Chr3_7569564	5.55064		LOC_Os03g14120
	Chr3_7955884	5.36784
	Chr3_11535605	6.86061	v2
	Chr3_13234540	5.02235	OsDVR
	Chr3_13622514	5.02235
	Chr3_13990425	5.36784
	Chr3_14431620	5.34228
	Chr3_15206829	5.13062		LOC_Os03g26860
	Chr4_1888368	5.46909
	Chr4_32742624	5.02235		LOC_Os04g54800
	Chr5_14184712	5.43421
	Chr6_14939243	5.02235
	Chr6_16116388	5.54161
	Chr6_21551988	5.02235
	Chr6_30026881	5.18744
	Chr7_1186635	5.02235
	Chr7_4565962	5.02235
	Chr7_12518256	5.02235
	Chr7_12741399	5.02235
	Chr7_16135435	5.13992		LOC_Os07g27790
	Chr7_23346032	5.25361	OsGGPPS1	LOC_Os07g38620	LOC_Os07g38850	LOC_Os07g38960
	Chr7_26856587	5.16493
	Chr8_2082102	5.28216
	Chr8_10928247	7.5986
	Chr8_12447246	7.07521
	Chr8_14670703	7.13115
	Chr8_15975257	5.9893
	Chr8_26321338	5.02235
	Chr9_502732	5.02235
	Chr9_6762082	6.75346
	Chr9_7800861	5.05034
	Chr9_14364409	5.02235
	Chr9_17067950	5.02235		LOC_Os09g28050
	Chr10_7236449	5.147
	Chr10_9559421	5.02235
	Chr10_10131804	5.31042
	Chr11_3562375	5.7787		LOC_Os11g07020
	Chr11_24409073	5.02235
	Chr12_18889878	5.14809		LOC_Os12g31450
	Chr12_24906672	5.68652
	Chr12_25108442	5.02235
Japonica	Chr3_16815570	5.13701
	Chr11_5513196	5.51485

## Sheet: CSF
Table S3 Significant association signal for CSF in full populaiton, indica and japonica
Population	Lead SNP	-LOG(P)	Known gene		Candidate gene
Full population	Chr1_6798861	5.03574
	Chr1_7017944a	7.66555	NYC1
	Chr1_8931535	5.65758	RDD1	PAPST1
	Chr1_9751192b	5.40894	YGL8
	Chr2_6072110	5.11295
	Chr2_19764996	5.28233
	Chr3_6175532a	6.00436	OsFRDL1
	Chr3_25540247	5.09691	NOL	OsNUS1
	Chr3_25837819a	5.06148
	Chr5_948592a	5.19382
	Chr5_3099893	5.92812
	Chr5_5649805	5.01863
	Chr6_8110191	5.6925	RNRS1
	Chr6_9339368	5.37263
	Chr6_9550895	5.04964
	Chr6_9907282	5.06753
	Chr6_21703315	5.70115
	Chr8_11028607	6.4389
	Chr8_12771889	5.01011
	Chr8_12968780	5.58004
	Chr8_13521434	5.67572
	Chr8_14242365	5.03668
	Chr8_14661970	6.04048
	Chr9_6720080	5.16558
	Chr9_15102353	5.1463
	Chr9_15775020	5.92445
	Chr10_2980282	5.31966
	Chr10_5271195a	5.1349
Indica	Chr1_23646956	5.42829			LOC_Os01g41710
	Chr2_28098897	5.18977
	Chr2_28787023	5.73049			LOC_Os02g47310	LOC_Os02g47360
	Chr2_29395754	5.28316			LOC_Os02g47850
	Chr2_29792348	5.70774
	Chr3_1386646	5.29499
	Chr3_3709352	5.13847			LOC_Os03g07300
	Chr3_6260186a	6.1209	OsFRDL1
	Chr5_7129637a	5.38091
	Chr7_16023159	5.82102
	Chr10_16505509a	5.22548
	Chr12_18591033a	5.07831
Japonica	Chr1_6794133	5.13021
	Chr1_7130176	6.1997	NYC1
	Chr1_9751192b	5.41276	YGL8
	Chr3_25537893	5.7965	NOL	OsNUS1
	Chr5_3096536	5.22686
	Chr6_11013054	5.12886
	Chr6_21716238	5.03544
	Chr8_11028703	5.39301
	Chr8_11281835	5.01311
	Chr8_12996335	5.23762
	Chr8_13639487	5.27574
	Chr8_14736393	5.72836
	Chr10_2980118	5.25637
a, Lead SNP associated with CSF and TCS.
b, Lead SNP associated with CSF in more than two population.

## Sheet: TCS
Table S3 Significant association signal for CSF in full populaiton, indica and japonica
Population	Lead SNP	-LOG(P)	Known gene		Candidate gene
Full population	Chr1_7017944ab	5.79514	NYC1
	Chr1_32695605	5.34993			LOC_Os01g56680
	Chr2_2176223	5.02865
	Chr3_6175532a	5.90289	OsFRDL1
	Chr3_25359348	5.10467	NOL		LOC_Os03g44820
	Chr3_25837819a	5.6977
	Chr5_948592a	5.01808
	Chr6_10646315	5.2421
	Chr10_5271195ab	5.68652
	Chr11_3769274	5.32621
Indica	Chr2_29487505	5.04853
	Chr3_2672602	5.23101
	Chr3_6260186a	6.17746	OsFRDL1
	Chr3_6580414	5.38306	OsMTP8.1	OsWAK25
	Chr3_21445540	5.40511
	Chr3_22259840	5.64992	YSA
	Chr3_34372755	5.14663			LOC_Os03g60509
	Chr5_7129637a	5.38152
	Chr6_8106488	5.30622	RNRS1
	Chr7_15821905	5.88817
	Chr8_17857990	5.21887
	Chr10_14109253	5.53087
	Chr10_16505509a	5.29244
	Chr12_2308125	5.07478
	Chr12_18591033a	5.25363
Japonica	Chr1_7017944ab	5.48792	NYC1
	Chr1_18491783	5.3054
	Chr3_25416876	6.19897	NOL		LOC_Os03g44820
	Chr10_5271195ab	5.38471
a, Lead SNP associated with CSF and TCS.
b, Lead SNP associated with TCS in more than two population.
