# Supplementary material for: New alleles for chlorophyll content and stay-green traits revealed by a genome wide association study in rice (Oryza sativa)
Source: Sci Rep. 2019 Feb 22;9:2541. doi: 10.1038/s41598-019-39280-5 (PMC6384888; doi:10.1038/s41598-019-39280-5)
Supplement: Supplementary file 4 — Supplementary Table S4 Expression of 20 genes within candidate region on chromosome 7 [file 41598_2019_39280_MOESM4_ESM.xlsx]

## Sheet: Sheet1
Supplementary Table S4 Expression of 20 genes within candidate region on chromosome 7
Candiate	RPKM in leaves					RPKM in roots					Description
	Nip.	IRAT109	Yuefu	HGL	Mean value	Nip.	IRAT109	Yuefu	HGL	Mean value
LOC_Os07g27300	12.35	10.46	11.63	8.88	10.83	6.47	5.35	5.57	5.35	5.69	RNA-binding protein Luc7-like, putative, expressed
LOC_Os07g27310	0.46	0.54	0.52	0.27	0.45	0.14	0.13	0.26	0.3	0.21	CRAL/TRIO domain containing protein, expressed
LOC_Os07g27320	5.72	5.89	5.25	5.68	5.64	8.36	7.89	9.49	8.83	8.64	glycosyl hydrolase family 10 protein, putative, expressed
LOC_Os07g27350	3.69	2.56	3.14	3	3.1	1.02	1.61	1.45	1.62	1.43	atuA, putative, expressed
LOC_Os07g27359	0.49	0.38	0.37	0.54	0.45	0.07	0.07	0.11	0	0.06	expressed protein
LOC_Os07g27370	0.05	0.02	0.01	0.02	0.03	0.08	0.22	0.14	0.24	0.17	resistance protein, putative, expressed
LOC_Os07g27430	4.58	3.68	2.82	2.98	3.52	4.93	6.87	4.23	4.89	5.23	expressed protein
LOC_Os07g27450	2.99	5.12	2.9	3.5	3.63	4.92	6.91	6.12	6.03	6	expressed protein
LOC_Os07g27460	6.5	3.79	6.33	5.33	5.49	3.41	2.63	2.68	3.3	3.01	serine/threonine-protein kinase 19, putative, expressed
LOC_Os07g27480	4.38	3.57	4.32	3.33	3.9	1.99	1.72	2.12	1.71	1.89	ELMO/CED-12 family protein, putative, expressed
LOC_Os07g27490	9.27	8.49	9.12	7.76	8.66	20.57	18.98	19.89	19.38	19.71	Regulator of chromosome condensation domain containing protein, expressed
LOC_Os07g27650	2.61	1.7	2.6	1.62	2.13	0.48	0.12	0	0	0.15	expressed protein
LOC_Os07g27670	2.28	2.1	2.62	2.74	2.44	0.45	0.33	0.26	0.19	0.31	WRKY115, expressed
LOC_Os07g27750	0.04	0.06	0.13	0.04	0.07	0	0.03	0	0	0.01	expressed protein
LOC_Os07g27760	12.97	11.54	12.61	11.06	12.05	7.26	6.63	8.32	7.33	7.39	expressed protein
LOC_Os07g27780	13.01	9.2	10.65	9.23	10.52	40.98	34.66	58.64	33.57	41.96	aminotransferase, putative, expressed
LOC_Os07g27790	18.36	16.62	17.48	16.56	17.26	6.82	9.34	7.6	10.78	8.64	glutamate--cysteine ligase, chloroplast precursor, putative, expressed
LOC_Os07g27810	10.76	13.71	12.92	13.64	12.76	75.77	123.34	75.84	127.91	100.72	fiber protein Fb34, putative, expressed
LOC_Os07g27870	22.52	17.33	19.94	17.09	19.22	19.62	17.43	23.33	18.39	19.69	thioesterase family protein, putative, expressed
LOC_Os07g27930	28.25	29.25	29.81	28.56	28.97	15.89	20.27	19.3	19.27	18.68	DNA-directed RNA polymerase subunit, putative, expressed
