# Supplementary material for: New alleles for chlorophyll content and stay-green traits revealed by a genome wide association study in rice (Oryza sativa)
Source: Sci Rep. 2019 Feb 22;9:2541. doi: 10.1038/s41598-019-39280-5 (PMC6384888; doi:10.1038/s41598-019-39280-5)
Supplement: Supplementary file 5 — Supplementary Table S5 Nucleotide diversity and Tajima's D test for 152 known genes and OsST1. [file 41598_2019_39280_MOESM5_ESM.xlsx]

## Sheet: Sheet1
Supplementary Table S5 Nucleotide diversity and Tajima's D test for 152 known genes and OsST1.
Chr.	Gene	πW/πI	πW/πJ	Tajima's D
				Wild	Indica	Japonica
Chr1	OsTLP27	1.1	3.5	0.2	1.5	-2.2
Chr1	OsDET1	2.1	2.1	-0.1	0.1	-1
Chr1	SPL33	0.5	0.6	-0.2	1.5	1.2
Chr1	SSG4	3.3	1.6	-1.5	-1.7	-1.5
Chr1	OsDOS	1.2	1.4	-0.1	2.3	-1.4
Chr1	DPF	2.5	1.7	-0.7	-1.8	-2.1
Chr1	OsSCAR1	1.3	3.4	-0.5	0.4	-2
Chr1	NYC1	0.5	0.9	-0.6	2.8	-0.5
Chr1	RDD1	0.7	3.7	-0.2	2.7	-2.3
Chr1	PAPST1	2.7	14.2	0.9	2.4	-2.3
Chr1	YGL8	2	0.9	0	-1.8	-1.3
Chr1	OsbZIP03	1.7	1.7	-0.7	-1.3	-1.6
Chr1	PHD1	0.7	3.7	-1.7	0.7	-2.4
Chr1	SLAC7	1.6	5.7	0.2	-1.2	-2.5
Chr1	WSL	4.3	3	-1	-1.9	-1.6
Chr1	OsPDF1B	1.3	1.5	-2.3	-1.1	-2.7
Chr1	OsRH2	1	1.2	-0.8	-0.5	-1.1
Chr1	ALS3	3.7	2.2	-0.7	-1.6	-1.5
Chr1	WLP1	0.6	1.8	-1.1	-0.3	-1.9
Chr1	OsPME1	0.9	2.2	0.1	-0.6	-2
Chr1	OsHAP3A	1.4	3.7	-1.2	0	-2.2
Chr1	MOC2	11.7	3.3	-1.2	-2.4	-1.6
Chr1	OsHY2	1.4	1.7	-1.2	-0.7	-1.7
Chr1	ygl8	1.5	1.7	0.3	2.4	-2
Chr2	OsNOA1	0.7	2.1	-0.9	0.6	-2.2
Chr2	OsHPL3	0.6	3.5	-0.5	0.2	-2.5
Chr2	OsGluRS	0.5	2.8	-0.5	0.9	-2.4
Chr2	YL1	1.3	1.8	0.2	0.5	-0.7
Chr2	β-OsLCY	0.5	2.8	0.3	2.1	-2.4
Chr2	RLS1	1.6	0.8	-0.6	-0.9	0.3
Chr2	Cga1	2	2.9	-0.6	-0.2	-1.8
Chr2	ASL2	3.3	3	0.4	-0.6	-1
Chr2	OsNAAT1	4.6	1.8	-1.1	-2.1	-1.8
Chr2	NIGT1	14.7	6	-0.2	-2.2	-2.2
Chr2	GRY79	1	1.7	-0.9	2.1	-1.7
Chr2	OsABC1-2	0.8	1.8	-1	1.5	-1.6
Chr2	gra(t)	1.4	2.2	-0.5	-0.8	-2.1
Chr2	OsDG2	1.2	2.6	-1.5	-1.3	-2.5
Chr2	OsVPE3	4.9	5.8	0	-0.9	-1.9
Chr2	OsGRP	1.7	5.1	-0.6	-1.2	-2.3
Chr2	LYL1	0.6	8.8	-0.8	1.6	-2
Chr2	OsCUL3a	1.3	7.9	-0.2	-1.2	-2.7
Chr2	OsTSD2	4.2	5.7	-1.4	-1.2	-2.3
Chr2	RNRL2	1.4	2	-1.1	1.6	-1.3
Chr3	HYR	1.2	3.9	-0.8	1.4	-1.7
Chr3	OscpSRP43	1.4	1.9	-0.4	0	-1.9
Chr3	OsCDC48	6.7	3.9	-1.6	-2	-2.7
Chr3	SPL3	1.9	3.6	-1.2	-0.7	-2
Chr3	OsFRDL1	1.8	2.1	-1	0.3	-1.7
Chr3	OsWAK25	2	2.8	-1.4	-0.6	-1.3
Chr3	OsMTP8.1	1.7	1.1	-1.2	-1	-1.1
Chr3	v2	2.3	0.9	-0.9	-0.9	-0.3
Chr3	OsChlH	2.7	1	-0.8	0.3	0.1
Chr3	OsPHR1	5.2	4.6	0	-1.7	-2.2
Chr3	OsDVR	2.5	1.7	-1	-2.1	-1.2
Chr3	OsHO2	1	1	-1	0.1	-1
Chr3	NAL9	0.4	2	-0.8	3	-2.3
Chr3	AL1	4.1	3	-0.3	-1.8	-2.3
Chr3	Chl9	4.1	4.8	0.7	-0.9	-1.5
Chr3	OsRH34	2.7	3.9	0.9	-0.4	-1.5
Chr3	RLS3	1.1	4.5	-1.4	0.3	-2.1
Chr3	YSA	0.9	2.6	-0.4	0.8	-2.1
Chr3	OSHB4	1.6	5.7	-0.9	0.3	-2.4
Chr3	NOL	1.2	1	-0.4	3.5	1
Chr3	OsNUS1	1041.5	0.8	-1.1	-1	1
Chr3	OsFdC2	2.3	2.4	-0.1	-0.5	-1.7
Chr3	OsSHM1	2.2	5.6	-1.2	-0.5	-2.2
Chr3	OsPIL13	3	6.7	-0.8	-1.5	-2.4
Chr3	OsWRKY6	3	2.8	-0.9	-1.6	-2.1
Chr3	Chl1	3.4	6.8	-0.9	-1.7	-1.7
Chr3	OsNaPRT1	1.2	5.5	-1.1	0.4	-2.3
Chr4	OsARVL4	1.3	1.1	0.1	-1.3	-0.9
Chr4	OsV4	2	2.7	-0.4	-1.3	-2.1
Chr4	WSP1	1.4	1.4	-0.7	0	-0.3
Chr4	MPR25	1	1.9	-1.4	1.2	-2
Chr4	RLIN1	2.5	3.8	-0.6	-1.9	-2.2
Chr4	OsKS2	1.4	1.6	-0.6	-1.1	-1.5
Chr4	NAL1	0.7	1.4	-0.6	0.4	-1.8
Chr4	GIC	5.4	5.2	-1.3	-1.7	-2.3
Chr4	OsPORA	1.7	2.5	-1.2	-0.5	-1.9
Chr4	AM1	4.6	2.1	-0.4	-1	-1.5
Chr4	YSS1	1.6	7.3	-1.1	-0.6	-2.3
Chr4	OsSGRL	3.5	6.1	-0.6	-1.8	-2.5
Chr5	D1	2.1	1.1	-0.4	-1.3	0.1
Chr5	OsDjA7	1.1	1.4	1.1	0.2	0.3
Chr5	OsDjA8	0.7	0.7	0.2	-0.1	1.9
Chr5	OsWRKY53	1.1	1	-0.8	-0.8	-0.4
Chr5	YGL1	0.5	1	-1.4	1.9	-1.1
Chr5	TCD5	16.1	1.1	-1.3	-2.7	0.4
Chr5	TCM5	1.8	0.6	-0.5	-1.5	0.3
Chr5	OsRopGEF10	0.7	3.5	-0.7	4.7	-2.4
Chr5	OsHAP3B	3.6	3.5	-1.7	-2.1	-2.3
Chr5	OsSTN8	0.6	2.3	-1	1.7	-2.3
Chr5	OsPDCD5	0.6	0.6	0.4	0.3	1.3
Chr5	OsHAP3C	1.1	1.7	0.1	1.2	-0.4
Chr6	RNRS2	0.6	1.6	-1.2	0.4	-1.8
Chr6	LRD6-6	0.7	3.4	-0.8	0.3	-2.3
Chr6	OsACS6	0.7	1.5	-1.6	0.1	-1.7
Chr6	RNRL1	0.9	1.2	-0.9	0.4	-0.4
Chr6	RNRS1	1.5	1.2	-0.6	0.7	0.1
Chr6	OsGLK1	5.3	1.4	-0.7	-1.8	-0.9
Chr6	NYC3	3.3	1	-0.6	-1.9	-0.7
Chr6	OsBE1	1.5	0.9	-0.7	-1.3	-1.4
Chr6	OsHY1	0.6	0.6	-1.5	1	-0.6
Chr6	OsSPX1	0.8	1.7	-1.1	0	-1.9
Chr6	OsAld-Y	1.3	2.8	-1.5	2.2	-0.9
Chr6	SPP	0.7	4.4	-0.9	3.5	-2.5
Chr7	OsValRS2	1	5.1	-1.4	4	-1.8
Chr7	spl5	6.4	4.5	-1.1	-2.2	-2.2
Chr7	LLB	1.8	5.4	1.1	-1.7	-1.7
Chr7	Ghd7	0.9	1.7	-0.2	0.1	-1.8
Chr7	OsPHR2	1.9	1.9	-1.2	-1	-1.8
Chr7	OsST1	0.5	2.5	-0.8	0	-2.3
Chr7	CK2β3	1.2	1.2	-0.1	-0.6	-0.1
Chr7	CHR729	1.6	1.3	-1.3	-0.4	-1.6
Chr7	NYC4	1.1	2	-0.7	-0.4	-1.8
Chr7	OsGGPPS1	2	1.5	-0.6	-1.9	-1.8
Chr7	lc7	1.8	1.8	1.8	-0.6	-0.8
Chr7	Obgc	39.6	27.6	-1.2	-2.3	-2.6
Chr7	OsAPX2	2.6	0.8	-0.4	-1.6	-0.9
Chr8	OsMADS26	1.9	5.3	-1	-0.7	-1.7
Chr8	TDC1	1.9	0.8	-0.1	-1.5	-0.3
Chr8	TDC3	1.1	0.9	-0.4	-0.7	-0.6
Chr8	OsLSD1	0.6	1.2	-0.9	0.6	-1.4
Chr8	OsSIG1	0.4	0.6	-1.3	0.8	-0.8
Chr8	DTH8	2.2	2.4	0.4	-1.7	-0.9
Chr8	SPL29	0.6	0.3	-0.9	-0.9	0.6
Chr8	OsV5B	1	4.7	1.7	-0.1	-1.9
Chr8	ONAC106	2.6	1.1	-0.9	-2	-0.8
Chr8	CSN6	1.9	4.2	-0.5	-0.5	-2.5
Chr9	AL2	0.6	2.8	-1.5	0.5	-2.3
Chr9	YLC1	1.3	3	1	-0.8	-2.2
Chr9	SLL1	7.4	1.7	-1.2	-2.6	-1.7
Chr9	OsPPR1	1.1	1.8	-1	0.5	-1.9
Chr9	OsCYO1	2.1	8.6	-0.7	-0.2	-2.5
Chr9	SG1	2.9	4.4	-0.6	-1.6	-2.4
Chr9	SGR	1.2	3.6	-1	-0.8	-2.5
Chr10	Brd2	2.6	1.2	-0.5	-1.5	-0.6
Chr10	TCD10	0.8	4.5	1.2	0	-2.4
Chr10	OsPAP1	1.6	1.2	-0.6	-0.7	0
Chr10	OsPORB	0.7	0.5	0.9	-0.5	0.4
Chr10	OsGDCH	2.1	1	-0.9	-0.7	-0.9
Chr10	REL2	1.1	9.1	-1	0.9	-2.7
Chr10	OsCAO2	7.9	23.8	-1.4	-1.6	-2.6
Chr10	OsCAO1	2.6	8.8	-1.4	-1.8	-2.7
Chr11	etl1	1	2.5	0.7	0.2	-1.4
Chr11	OsAHL1	1.6	2.6	-1.5	0.6	-1.4
Chr11	YGL138(t)	1.1	4.5	0.7	-0.5	-2.5
Chr11	OsCRTISO	0.4	0.7	0.9	3.1	0.7
Chr11	BGL11(t)	0.6	0.3	-0.1	-0.4	0.2
Chr12	etl2	0.8	4.9	-0.8	-1.2	-2.4
Chr12	OsNDPK2	0.8	1.3	0.7	-0.8	-1.6
Chr12	Spl11	0.5	1.6	-1.5	-0.4	-2
